# Supplementary material for: Glaucoma Cases Following SARS-CoV-2 Vaccination: A VAERS Database Analysis
Source: Vaccines (Basel). 2022 Sep 28;10(10):1630. doi: 10.3390/vaccines10101630 (PMC9610013; doi:10.3390/vaccines10101630)
Supplement: Supplementary file 1 [file vaccines-10-01630-s001.zip]

Archive with 1 entries (1 files):
- vaccines-1921783-supplementary.pdf
